# Supplementary material for: scTrans: Sparse attention powers fast and accurate cell type annotation in single-cell RNA-seq data
Source: PLoS Comput Biol. 2025 Apr 4;21(4):e1012904. doi: 10.1371/journal.pcbi.1012904 (PMC11970913; doi:10.1371/journal.pcbi.1012904)
Supplement: S2 Table — Accuracy of annotation results for 31 tissues in MCA datasets. (XLSX) [file pcbi.1012904.s019.xlsx]

## Sheet: Sheet1
S2 Table. Accuracy of annotation results for 31 tissues in MCA datasets. All methods were run five times with random seeds, and the model performance was represented using the mean and standard deviation.
Tissue	scTrans	scDeepSort	Concerto	itclust	scSemiGAN	TOSICA
Muscle	94.52%±0.24%	84.56%±2.92%	53.21%±16.09%	68.27%±28.30%	90.04%±1.25%	28.63%±0.00%
Spleen	94.51%±0.55%	79.59%±0.78%	60.47%±11.23%	75.78%±4.60%	86.30%±0.42%	52.09%±0.04%
Stomach	74.26%±10.93%	72.33%±0.82%	56.82%±5.51%	66.37%±1.70%	71.80%±0.31%	38.30%±0.05%
Prostate	91.82%±0.30%	88.87%±0.13%	89.83%±0.65%	64.49%±1.29%	88.53%±0.19%	88.72%±0.02%
Fetal liver	96.63%±0.66%	88.64%±1.35%	92.20%±1.07%	90.17%±1.47%	90.32%±0.53%	68.38%±0.06%
Bladder	90.29%±0.54%	80.23%±0.96%	63.72%±4.68%	78.33%±2.74%	81.55%±0.88%	34.71%±0.00%
Embryonic mesenchyme	89.33%±0.48%	80.25%±1.19%	65.27%±8.10%	61.85%±28.32%	81.15%±0.27%	41.02%±0.06%
Neonatal skin	83.59%±0.13%	73.61%±1.43%	62.43%±3.30%	62.88%±2.00%	73.74%±0.59%	37.22%±0.02%
Pancreas	95.89%±0.08%	93.07%±0.38%	87.96%±4.78%	57.35%±35.61%	92.37%±0.26%	22.62%±0.01%
Uterus	95.39%±0.21%	90.60%±0.15%	79.99%±5.60%	83.37%±1.16%	84.33%±0.44%	49.62%±0.05%
Neonatal heart	90.57%±0.26%	83.67%±1.43%	84.39%±1.22%	77.89%±2.65%	82.55%±0.61%	30.59%±0.02%
Brain	96.89%±0.27%	94.07%±0.63%	91.79%±0.79%	68.19%±2.62%	92.13%±0.32%	78.02%±0.02%
Thymus	81.91%±0.57%	69.81%±1.40%	61.43%±2.95%	48.77%±2.37%	72.20%±0.18%	52.72%±0.04%
Placenta	92.98%±0.07%	87.72%±0.81%	88.31%±0.69%	80.63%±1.11%	85.83%±0.30%	15.44%±0.00%
Ovary	87.21%±0.19%	83.16%±0.75%	71.96%±2.19%	79.60%±0.39%	81.79%±0.20%	29.42%±0.02%
Fetal brain	70.38%±0.30%	55.32%±1.09%	51.00%±5.86%	47.74%±2.84%	54.09%±0.43%	14.57%±0.14%
Neonatal pancreas	94.28%±0.33%	88.79%±0.39%	90.28%±1.01%	85.57%±0.97%	87.59%±0.29%	33.16%±0.01%
Kidney	91.90%±0.26%	87.00%±0.85%	86.94%±1.05%	81.89%±1.73%	85.85%±0.43%	20.50%±0.02%
Liver	89.24%±0.32%	82.44%±0.67%	75.63%±2.43%	71.67%±0.78%	79.65%±0.47%	25.55%±0.00%
Neonatal muscle	90.46%±0.19%	82.10%±1.29%	84.50%±1.07%	67.97%±2.31%	78.05%±0.40%	20.02%±0.83%
Fetal intestine	84.96%±0.25%	74.08%±0.57%	76.64%±1.05%	68.77%±0.78%	70.67%±0.34%	30.78%±0.03%
Fetal stomach	75.65%±13.84%	72.45%±0.51%	72.96%±1.62%	57.48%±8.66%	70.71%±0.66%	32.35%±0.02%
Neonatal rib	93.70%±0.23%	91.35%±0.19%	90.67%±1.28%	66.34%±1.92%	87.84%±0.26%	35.50%±0.01%
Fetal lung	85.66%±9.15%	85.67%±0.29%	88.98%±0.74%	79.17%±2.00%	82.96%±0.19%	56.66%±0.00%
Small intestine	95.84%±0.10%	94.67%±0.36%	94.03%±0.78%	74.45%±13.29%	90.82%±0.35%	25.19%±3.63%
Lung	94.28%±0.15%	91.14%±0.36%	91.38%±0.24%	49.17%±4.97%	86.97%±0.28%	29.12%±0.00%
Peripheral blood	95.61%±0.16%	93.60%±0.27%	94.29%±0.45%	85.58%±1.64%	91.31%±0.21%	26.66%±0.00%
Neonatal calvaria	85.88%±0.19%	83.39%±0.39%	80.29%±0.25%	59.17%±1.44%	77.81%±0.31%	65.36%±0.00%
Testis	77.96%±0.11%	73.37%±0.42%	67.86%±1.31%	51.18%±0.34%	66.60%±0.24%	30.89%±0.01%
Bone marrow	92.74%±0.32%	91.81%±0.27%	90.78%±0.28%	17.67%±30.19%	87.30%±0.16%	54.82%±0.00%
Mammary gland	89.39%±0.13%	87.63%±0.36%	85.16%±0.46%	16.79%±17.87%	82.92%±0.25%	66.67%±1.47%
Average	89.15%±7.8%	83.39%±8.81%	78.24%±14.03%	65.95%±21.00%	81.80%±8.66%	39.85%±18.56%
