# Supplementary material for: scTrans: Sparse attention powers fast and accurate cell type annotation in single-cell RNA-seq data
Source: PLoS Comput Biol. 2025 Apr 4;21(4):e1012904. doi: 10.1371/journal.pcbi.1012904 (PMC11970913; doi:10.1371/journal.pcbi.1012904)
Supplement: S3 Table — F1-macro score of annotation results for 31 tissues in MCA datasets. (XLSX) [file pcbi.1012904.s020.xlsx]

## Sheet: Sheet1
S3 Table. F1-macro score of annotation results for 31 tissues in MCA datasets. All methods were run five times with random seeds, and the model performance was represented using the mean and standard deviation.
Tissue	scTrans	scDeepSort	Concerto	itclust	scSemiGAN	TOSICA
Muscle	81.22%±1.97%	54.18%±2.75%	20.45%±13.07%	56.58%±24.67%	62.37%±4.22%	4.05%±0.00%
Spleen	86.54%±3.30%	35.66%±4.81%	17.38%±15.95%	40.86%±4.11%	44.22%±3.43%	6.85%±0.00%
Stomach	57.86%±17.13%	46.96%±1.25%	29.63%±10.72%	51.09%±5.46%	43.94%±0.68%	4.62%±0.00%
Prostate	48.94%±1.30%	16.87%±0.82%	23.02%±3.14%	27.75%±1.75%	19.55%±0.78%	15.67%±0.00%
Fetal liver	80.29%±7.61%	53.74%±2.78%	70.85%±4.94%	65.59%±4.60%	62.72%±3.03%	9.02%±0.00%
Bladder	79.73%±1.56%	61.82%±3.53%	35.89%±7.67%	60.81%±5.08%	58.47%±1.51%	3.96%±0.00%
Embryonic mesenchyme	67.54%±1.67%	45.07%±2.67%	28.61%±6.98%	41.41%±18.09%	44.70%±1.26%	3.88%±0.00%
Neonatal skin	81.83%±1.34%	55.85%±2.70%	38.89%±5.29%	41.64%±2.43%	57.14%±1.91%	3.19%±0.00%
Pancreas	72.26%±1.08%	57.46%±2.43%	59.09%±6.06%	37.03%±18.22%	60.62%±3.14%	2.46%±0.00%
Uterus	88.14%±2.12%	70.65%±3.00%	63.25%±8.64%	62.98%±4.52%	58.38%±2.51%	5.53%±0.00%
Neonatal heart	76.20%±0.60%	56.47%±2.20%	64.23%±4.37%	52.80%±4.51%	54.00%±1.71%	3.60%±0.00%
Brain	86.70%±1.94%	63.87%±7.66%	49.52%±7.63%	28.45%±2.65%	51.59%±3.57%	7.97%±0.00%
Thymus	78.64%±1.02%	47.30%±1.56%	42.00%±3.51%	35.11%±3.00%	46.75%±0.62%	9.86%±0.01%
Placenta	87.68%±0.12%	72.29%±2.23%	76.06%±3.13%	61.90%±2.47%	67.25%±1.54%	1.16%±0.00%
Ovary	87.27%±0.21%	83.39%±0.75%	72.58%±1.52%	76.09%±1.33%	76.95%±1.22%	4.55%±0.00%
Fetal brain	67.50%±1.20%	49.19%±2.31%	51.35%±6.54%	44.29%±3.38%	37.62%±1.08%	1.70%±0.24%
Neonatal pancreas	88.59%±1.24%	65.54%±1.29%	77.61%±4.44%	62.41%±1.38%	54.67%±1.25%	3.32%±0.00%
Kidney	69.94%±0.93%	61.80%±1.80%	64.05%±1.73%	51.12%±1.67%	59.34%±0.90%	1.70%±0.00%
Liver	82.12%±0.51%	67.68%±3.30%	67.14%±3.10%	47.31%±3.48%	55.10%±0.71%	2.91%±0.00%
Neonatal muscle	88.69%±0.84%	72.11%±1.81%	80.80%±1.82%	50.06%±2.59%	60.74%±1.10%	1.99%±0.70%
Fetal intestine	83.70%±0.72%	62.87%±1.23%	72.91%±2.25%	62.56%±2.58%	53.35%±2.47%	4.28%±0.00%
Fetal stomach	69.07%±24.15%	58.23%±1.37%	72.52%±2.00%	48.23%±10.06%	52.72%±0.60%	3.26%±0.00%
Neonatal rib	76.60%±1.97%	63.96%±2.07%	68.68%±4.33%	34.38%±2.21%	49.47%±0.82%	3.74%±0.00%
Fetal lung	74.85%±21.70%	77.10%±0.92%	80.70%±1.17%	67.91%±2.09%	67.94%±1.03%	12.06%±0.00%
Small intestine	91.43%±0.43%	83.24%±1.34%	88.62%±2.16%	63.30%±15.99%	70.93%±0.44%	3.96%±1.61%
Lung	82.20%±1.01%	69.63%±1.42%	74.14%±2.01%	19.41%±7.79%	58.65%±2.11%	1.88%±0.00%
Peripheral blood	89.08%±0.98%	80.89%±0.97%	88.03%±2.02%	65.34%±3.16%	69.58%±3.49%	4.68%±0.00%
Neonatal calvaria	72.19%±0.28%	66.16%±1.29%	67.34%±1.70%	33.56%±2.04%	43.38%±0.99%	7.19%±0.00%
Testis	68.93%±0.40%	55.67%±1.07%	59.28%±1.03%	38.42%±0.73%	39.81%±1.46%	4.72%±0.00%
Bone marrow	63.03%±2.04%	58.18%±2.30%	56.96%±1.94%	10.58%±7.67%	38.29%±0.59%	4.17%±0.00%
Mammary gland	73.63%±0.54%	68.48%±0.88%	63.38%±1.97%	10.96%±3.25%	45.89%±0.59%	16.27%±1.39%
Average	77.50%±12.13%	60.72%±13.97%	58.53%±20.87%	46.77%±18.37%	53.75%±11.85%	5.3%±3.76%
